# Supplementary material for: Prediction of Whole Liver Graft Weight Based on Biometric Variables in Paediatric and Adult Liver Donors
Source: Children (Basel). 2024 Oct 16;11(10):1248. doi: 10.3390/children11101248 (PMC11506035; doi:10.3390/children11101248)
Supplement: Supplementary file 1 [file children-11-01248-s001.zip]

Archive with 1 entries (1 files):
- children-3194241-supplementary.pdf
